# Supplementary material for: Floral Scent Composition and Fine-Scale Timing in Two Moth-Pollinated Hawaiian Schiedea (Caryophyllaceae)
Source: Front Plant Sci. 2020 Jul 21;11:1116. doi: 10.3389/fpls.2020.01116 (PMC7385411; doi:10.3389/fpls.2020.01116)
Supplement: Supplementary file 1 [file DataSheet_1.zip]

Archive with 6 entries (6 files):
- BLA/Figure S1.DOCX
- BLA/Figure S2.DOCX
- BLA/Methods S1.DOCX
- BLA/Table S1.DOCX
- BLA/Table S2.XLSX
- BLA/Table S3.DOCX
