# Supplementary material for: Floral Scent Composition and Fine-Scale Timing in Two Moth-Pollinated Hawaiian Schiedea (Caryophyllaceae)
Source: Front Plant Sci. 2020 Jul 21;11:1116. doi: 10.3389/fpls.2020.01116 (PMC7385411; doi:10.3389/fpls.2020.01116)
Supplement: Supplementary file 1 [file DataSheet_1.zip › BLA/Table S2.XLSX]

## Sheet: Table
					Proportion of evening samples 3		Mean nonzero emission rate (ng/flower/hr)		Mean relative emission rate 4			Moth EAD 5 response (detection)			Moth behavioral response
Class	RI 1	Mean match score	CAS 2	Name	S. kaalae	S. hookeri	S. kaalae	S. hookeri	S. kaalae	S. hookeri	Moth dectection, attraction	Reference	Binomial	Species with EAD responses	Reference	Binomial	Species	Test	Attraction
Aliphatic	796.312	0.87	4440-65-7	(E)-hex-3-enal	0	0.5		0.561409		0.0336813	EAD	Tasin et al. 2005	Lobesia botrana	1 Tortricidae	no data
	797.493	0.94	66-25-1	hexanal	1	1	0.559994	0.795509	0.034123	0.095452	EAD, not attractive	Raguso et al. 1996, Raguso & Light 2003	Hyles lineata, Sphinx perelegans	2 Sphingidae	Cantelo and Jacobson 1979	6 moth species	3 Noctuidae, 1 Crambidae, 2 Erebidae	open trap	(-)
	829.555	0.9	96-04-8	heptane-2,3-dione	0.0789474	0.861111	0.0454179	0.53993	0.000218488	0.0557874	no data				no data
	840.391	0.91	6728-26-3	(E)-hex-2-enal	0	0.805556		0.429399		0.0415046	EAD, attractive	Raguso et al. 1996, Raguso & Light 2003	Hyles lineata, Sphinx perelegans	2 Sphingidae	Rojas 1999	Mamestra brassicae	1 Noctuidae	wind tunnel	(+)
	847.505	0.94	928-96-1	(Z)-hex-3-en-1-ol	0.210526	0.888889	0.239329	6.63805	excl.	excl.	EAD, attractive	Raguso et al. 1996, Raguso & Light 2003	Hyles lineata, Sphinx perelegans	2 Sphingidae	Dai et al. 2008	Plutella xylostella	1 Plutellidae	open trap	(+)
	854.592	0.78	7642-10-6	hept-3-ene	0.0526316	0.222222	0.239395	0.263963	0.000767759	0.00703834	no data				no data
	854.88	0.84	4412-91-3	furan-3-ylmethanol	0.0789474	0.25	0.102928	0.945142	0.000495145	0.0283516	no data				no data
	855.39	0.89	2415-72-7	propylcyclopropane	0.315789	0.25	0.0801964	0.326191	0.00154318	0.00978479	no data				no data
	882.39	0.84	2216-34-4	4-methyloctane	0.210526	0.0277778	0.0343005	0.0103314	0.000440018	3.44346e-05	no data				no data
	901.275	0.92	13129-23-2	methyl furan-3-carboxylate	0	0.333333		0.0316027		0.00126399	no data				no data
	905.391	0.92	3008-40-0	cyclopentane-1,2-dione	0.210526	0.222222	0.775498	1.854	0.00994833	0.0494353	no data				no data
	933.269	0.83	18829-55-5	hept-2-enal	0.368421	0	0.0639593		0.00143586		EAD	Masante-Roca et al. 2002	Lobesia botrana	1 Tortricidae	no data
	949.47	0.79	26456-76-8	3,5,5-trimethylhex-2-ene	0.0526316	0.472222	0.0534152	0.40313	0.000171307	0.0228418	no data				no data
	960.345	0.92	3391-86-4	oct-1-en-3-ol	1	1	3.16698	3.3802	0.192978	0.405585	EAD, attractive	Tasin et al. 2007	Lobesia botrana	1 Tortricidae	Arx et al. 2012	Lobesia botrana	1 Tortricidae	wind tunnel	(+)
	961.376	0.92	106-68-3	octan-3-one	0.894737	0.972222	0.486265	0.716778	0.0265113	0.0836161	EAD	Derksen et al. 2007	Synanthedon exitiosa	1 Sesiidae	no data
	970.705	0.84	111-13-7	octan-2-one	0.210526	0	0.0373112		0.00047864
	980.665	0.92	72237-36-6	hex-4-enyl acetate	0	0.25		0.352427		0.0105718	no data				no data
	1151.52	0.87	53398-84-8	[(E)-hex-3-enyl] butanoate	0	0.277778		0.288637		0.00962032	no data				no data
	1346.84	0.9	31501-11-8	[(Z)-hex-3-enyl] hexanoate	0	0.277778		0.266727		0.00889007	EAD	Ansebo et al. 2004	Cydia pomonella	1 Tortricidae
Benzenoid	896.1	0.91	100-66-3	anisole	0.0263158	0.388889	0.0066293	0.0205852	1.06303e-05	0.000960551	no data				no data
	937.225	0.95	100-52-7	benzaldehyde	1	1	0.0744581	0.304374	0.00453707	0.0365213	EAD, attractive	Raguso et al. 1996, Raguso & Light 2003	Hyles lineata, Sphinx perelegans	2 Sphingidae	Dai et al. 2008	Plutella xylostella	1 Plutellidae	open trap	(+)
	1017.15	0.92	122-78-1	2-phenylacetaldehyde	0.947368	0.5	0.287554	0.011059	0.0165998	0.000663474	EAD, attractive	Raguso et al. 1996, Raguso & Light 2003	Hyles lineata, Sphinx perelegans	2 Sphingidae	Cantelo and Jacobson 1979, Dai et al. 2008	6 moth species, Plutella xylostella	3 Noctuidae, 1 Crambidae, 2 Erebidae, 1 Plutellidae	open trap	(+)
	1178.54			unknown benzenoid 6	0.105263	0.638889	0.0245068	0.420537	0.00015719	0.0322381	analytical unknown
	1197.95	0.86	103-70-8	N-phenylformamide	0	0.25		0.0895788		0.00268711	no data				no data
	1267.64	0.92	120-72-9	indole	0.131579	0.888889	0.0158877	0.164908	0.000127383	0.0175885	EAD, attractive	Raguso et al. 1996, Raguso & Light 2003, Jürgens et al. 2014	Hyles lineata, Sphinx perelegans, 4 Orthosia spp.	2 Sphingidae, 4 Noctuidae	Bischoff et al. 2015	Hyles lineata	1 Sphingidae	spiked flower	(+)
	1316.31	0.94	134-20-3	methyl 2-aminobenzoate	0.0526316	0.611111	0.00391829	0.137409	1.25663e-05	0.0100757	EAD, attractive	Raguso et al. 1996, Raguso & Light 2003	Hyles lineata, Sphinx perelegans	2 Sphingidae	Pellmyr 1986	Japanese butterflies	3 Nymphalidae	spiked flower	(+)
Irregular terpene	1086.14	0.82	19945-61-0	(3E)-4,8-dimethylnona-1,3,7-triene	0.0263158	0.638889	0.0461703	0.146715	7.40358e-05	0.0112471	EAD, attractive	Tasin et al. 200, Jürgens et al. 2014, Ansebo et al. 2004	Lobesia botrana, 2/4 Orthosia spp., Cydia pomonella	2 Tortricidae, 2/4 Noctuidae,	Tasin et al. 2007	Lobesia botrana	1 Tortricidae	wind tunnel	(+)
	1115.38	0.9	1125-21-9	4-oxoisophorone	1	0.0277778	0.127906	0.00423748	0.00779386	1.41236e-05	EAD, attractive	Guédot et al. 2008, Jürgens et al. 2014	Trichoplusia ni, Autographa californica, Orthosia gothica	3 Noctuidae	Landolt et al. 2014	Pyrausta orphisalis	1 Crambidae	open trap	(+)
	1119.83	0.87	28564-83-2	3,5-dihydroxy-6-methyl-2,3-dihydropyran-4-one	0.157895	0.222222	0.138276	0.128389	0.00133039	0.00342337	no data				no data
	1139.36	0.87	20547-99-3	2,2,6-trimethylcyclohexane-1,4-dione	0.842105	0	0.063829		0.00327527		no data				no data
	1321.72	0.81	141891-14-7	4-hydroxy-2,6,6-trimethyl-3-oxocyclohexene-1-carbaldehyde	0.710526	0.0277778	0.0373073	0.04104	0.00161524	0.000136787	no data				no data
Mono- terpene	963.935	0.84	123-35-3	β-myrcene	0.473684	0.0277778	0.0183753	0.0202489	0.000530379	6.74899e-05	EAD	Kromann et al. 2015	Spodoptera littoralis	1 Noctuidae	Meagher & Landolt 2008	5 moth species	4 Noctuidae, 1 Crambidae	open trap	(+)
	977.746	0.9	99-83-2	α-phellandrene	0.763158	0.416667	0.463936	0.0371567	0.0215743	0.00185766	EAD	Das et al. 2007	Phthorimaea operculella	1 Gelechiidae	no data
	997.109	0.89	99-87-6	p-cymene	0.552632	0.222222	0.123092	0.059444	0.00414505	0.00158502	EAD	Kromann et al. 2015	Spodoptera littoralis	1 Noctuidae	no data
	1013.33	0.85	3779-61-1	(E)-β-ocimene	0.263158	0	0.0153093		0.00024549		EAD	Kromann et al. 2015	Spodoptera littoralis	1 Noctuidae	Tang et al. 2012	Hyphantria cunea	1 Erebidae	open trap	(+)
	1060.96	0.94	5989-33-3	linalool oxide (furanoid)	1	0.222222	2.1261	0.0807392	0.129553	0.00215284	EAD	Raguso et al. 1996, Raguso & Light 2003	Hyles lineata, Sphinx perelegans	2 Sphingidae	no data
	1070.5	0.82	78-70-6	linalool	0.342105	0.472222	0.112005	0.0543871	0.00233485	0.00308164	EAD, attractive	Raguso et al. 1996, Raguso & Light 2003, Jürgens et al. 2014	Hyles lineata, Sphinx perelegans, 4 Orthosia spp.	2 Sphingidae, 2 Noctuidae	Meagher & Landolt 2008	Anticarsia gemmatalis, Mocis disseverans, Diaphania hyalinata	1 Noctuidae, 1 Erebidae, 1 Crambidae	open trap	(+)
	1086.52	0.93	33933-72-1	linalool oxide (pyranoid) ketone	1	0.75	4.81671	0.106924	0.293504	0.00962224	no data				no data
	1152.01	0.93	39028-58-5	linalool oxide (pyranoid)	1	0.222222	3.97804	0.0981887	0.2424	0.00261811	EAD	Raguso et al. 1996, Raguso & Light 2003	Hyles lineata, Sphinx perelegans	2 Sphingidae	no data
	1244.51	0.78	EPA-7965	epoxy-linalooloxide	0.394737	0	0.0444483		0.00106912		no data				no data

## Sheet: References and Footnotes
Footnotes
1	Kovats retention index (RI).
2	CAS registry number or NIST library number.
3	Percentage of all evening samples in which the compound was detected, with entries > 50% in bold.
4	The mean of emission rates scaled to 100%.
5	Electroantennographic detection (EAD).
6	Fragment ions relative to m/z 91 (100%): 65 (20%), 119 (19%), 162 (11%), 92 (9%), 63 (8%), 89 (6%), 51 (5%). NIST MS Search 'Substructure Information' analysis indicates molecular mass of 162, probable disubstituted phenyl with a carbonyl group.
References
	Bischoff, M., Raguso, R. A., Jürgens, A., and Campbell, D. R. (2015). Context-dependent reproductive isolation mediated by floral scent and color. Evolution 69, 1–13. doi:10.1111/evo.12558.
	Cantelo, W. W., and Jacobson, M. (1979). Corn silk volatiles attract many pest species of moths. Journal of Environmental Science and Health, Part A: Environmental Science and Engineering 14, 695–707. doi:10.1080/10934527909374907.
	Dai, J., Deng, J., and Du, J. (2008). Development of bisexual attractants for diamondback moth, Plutella xylostella (Lepidoptera: Plutellidae) based on sex pheromone and host volatiles. Applied Entomology and Zoology 43, 631–638. doi:10.1303/aez.2008.631.
	Das, P. D., Raina, R., Prasad, A. R., and Sen, A. (2007). Electroantennogram responses of the potato tuber moth, Phthorimaea operculella (Lepidoptera; Gelichiidae) to plant volatiles. J Biosci 32, 339–349. doi:10.1007/s12038-007-0033-0.
	Derksen, S., Chatterton, M., Gries, R., Aurelian, M., Judd, G. J. R., and Gries, G. (2007). Semiochemical-mediated oviposition behavior by female peachtree borer, Synanthedon exitiosa. Entomologia Experimentalis et Applicata 123, 101–108. doi:10.1111/j.1570-7458.2007.00535.x.
	Dötterl, S., Jürgens, A., Seifert, K., Laube, T., Weißbecker, B., and Schütz, S. (2006). Nursery pollination by a moth in Silene latifolia: the role of odours in eliciting antennal and behavioural responses. New Phytologist 169, 707–718. doi:10.1111/j.1469-8137.2005.01509.x.
	Guédot, C., Landolt, P. J., and Smithhisler, C. L. (2008). Odorants of the flowers of butterfly bush, Buddleja davidii, as possible attractants of pest species of moths. flen 91, 576–582. doi:10.1653/0015-4040-91.4.576.
	Jürgens, A., Glück, U., Aas, G., and Dötterl, S. (2014). Diel fragrance pattern correlates with olfactory preferences of diurnal and nocturnal flower visitors in Salix caprea (Salicaceae). Bot J Linn Soc 175, 624–640. doi:10.1111/boj.12183.
	Kromann, S. H., Saveer, A. M., Binyameen, M., Bengtsson, M., Birgersson, G., Hansson, B. S., et al. (2015). Concurrent modulation of neuronal and behavioural olfactory responses to sex and host plant cues in a male moth. Proceedings of the Royal Society B: Biological Sciences 282, 20141884. doi:10.1098/rspb.2014.1884.
	Landolt, P., Cha, D., and Davis, T. S. (2014). Attraction of the orange mint moth and false celery leaftier moth (Lepidoptera: Crambidae) to floral chemical lures. J Econ Entomol 107, 654–660. doi:10.1603/EC13535.
	Masante-Roca, I., Gadenne, C., and Anton, S. (2002). Plant odour processing in the antennal lobe of male and female grapevine moths, Lobesia botrana (Lepidoptera: Tortricidae). Journal of Insect Physiology 48, 1111–1121. doi:10.1016/S0022-1910(02)00204-4.
	Meagher, R. L., and Landolt, P. J. (2008). Attractiveness of binary blends of floral odorant compounds to moths in Florida, USA. Entomologia Experimentalis et Applicata 128, 323–329. doi:10.1111/j.1570-7458.2008.00711.x.
	Pellmyr, O. (1986). Three pollination morphs in Cimicifuga simplex: incipient speciation due to inferiority in competition. Oecologia 68, 304–307. doi:10.1007/BF00384804.
	Raguso, R. A., and Light, D. M. (1998). Electroantennogram responses of male Sphinx perelegans hawkmoths to floral and ‘green-leaf volatiles.’ Entomologia Experimentalis et Applicata 86, 287–293. doi:10.1046/j.1570-7458.1998.00291.x.
	Raguso, R. A., Light, D. M., and Pickersky, E. (1996). Electroantennogram responses of Hyles lineata (Sphingidae: Lepidoptera) to volatile compounds from Clarkia breweri (Onagraceae) and other moth-pollinated flowers. J Chem Ecol 22, 1735–1766. doi:10.1007/BF02028502.
	Rojas, J. C. (1999). Electrophysiological and behavioral responses of the cabbage moth to plant volatiles. J Chem Ecol 25, 1867–1883. doi:10.1023/A:1020985917202.
	Tang, R., Zhang, J. P., and Zhang, Z. N. (2012). Electrophysiological and behavioral responses of male fall webworm moths (Hyphantria cunea) to herbivory-induced mulberry (Morus alba) leaf volatiles. PLOS ONE 7, e49256. doi:10.1371/journal.pone.0049256.
	Tasin, M., Anfora, G., Ioriatti, C., Carlin, S., De Cristofaro, A., Schmidt, S., et al. (2005). Antennal and behavioral responses of grapevine moth Lobesia botrana females to volatiles from grapevine. Journal of Chemical Ecology 31, 77–87. doi:10.1007/s10886-005-0975-3.
	Tasin, M., Bäckman, A.-C., Coracini, M., Casado, D., Ioriatti, C., and Witzgall, P. (2007). Synergism and redundancy in a plant volatile blend attracting grapevine moth females. Phytochemistry 68, 203–209. doi:10.1016/j.phytochem.2006.10.015.
	von Arx, M., Schmidt-Büsser, D., and Guerin, P. M. (2012). Plant volatiles enhance behavioral responses of grapevine moth males, Lobesia botrana to sex pheromone. J Chem Ecol 38, 222–225. doi:10.1007/s10886-012-0068-z.
